# Supplementary material for: MECP2, a gene associated with Rett syndrome in humans, shows conserved coding regions, independent Alu insertions, and a novel transcript across primate evolution
Source: BMC Genet. 2015 Jul 7;16:77. doi: 10.1186/s12863-015-0240-x (PMC4493987; doi:10.1186/s12863-015-0240-x)
Supplement: Additional file 1: — List of specimens, field numbers and GenBank accession numbers of sequence data. [file 12863_2015_240_MOESM1_ESM.xls]

## Sheet: Samples
Species	Field number	MECP2 exon 2	MECP2 exon 3	MECP2 exon 4	MECP2_e2 DNA sequences used for analysis of selection	INTRON 3 sequences used for phylogeny	MECP2 INTRON 3
Alouatta belzebul	AB03	KM206858	KM206907	KM206949		IN03	KM206798
Alouatta belzebul	CPB04	KM206859	KM206913	KM206956	S01	IN03	KM206799
Alouatta belzebul	CPB06	KM206860	KM206914	KM206957	S01	IN03	KM206800
Alouatta caraya	MN36090	KM206861	KM206908	KM206950	S02	IN04	KM206801
Alouatta caraya	MN36091	KM206862	KM206909	KM206951	S02	IN04	KM206802
Alouatta guariba clamitans	CPRJ2443		KM206934	KM206989	S03	IN05	KM206803
Alouatta seniculus	CRB1781	KM206897	KM206941	KM206998	S04	IN06	KM206807
Alouatta straminea	CRB2177	KM206898	KM206942	KM206999	S05
Aotus griseimembra	ALG01	KM206863	KM206910	KM206952	S06	IN17	KM206804
Aotus nigriceps	CPRJ2203	KM206883		KM206978		IN19	KM206805
Aotus trivirgatus	CRB2597	KM206901		KM207003		IN18	KM206808
Ateles paniscus	CPRJ2278	KM206887	KM206931	KM206982	S07	IN07	KM206806
Brachyteles arachnoides	CPRJ2160	KM206881	KM206928	KM206976	S08	IN08	KM206809
Brachyteles arachnoides	ZOOSP32	KM206905	KM206947	KM207007	S09	IN09	KM206810
Cacajao melanocephalus	CPRJ2072	KM206876		KM206971		IN13	KM206820
Cacajao melanocephalus	CPRJ2302	KM206889		KM206984		IN14	KM206821
Callicebus lugens	CRB2570	KM206900	KM206945	KM207002	S10	IN10	KM206817
Callicebus lugens	CRB2667	KM206902		KM207004		IN10	KM206818
Callicebus moloch donacophilus	CPRJ2465		KM206936	KM206992	S11	IN11	KM206819
Callicebus personatus	CPRJ1627	KM206873	KM206923	KM206968	S12	IN12	KM206825
Callimico goeldii	CPRJ2033				S13
Callithrix aurita	CPRJ2123	KM206879	KM206926	KM206974		IN23	KM206811
Callithrix aurita	CPRJ2362		KM206933	KM206985		IN23	KM206812
Callithrix geoffroyi	CPRJ2524		KM206937	KM206993	S14	IN24	KM206813
Callithrix jacchus NC_013918					S14	IN24
Callithrix kuhlii	CPRJ1016	KM206870	KM206920	KM206964	S14
Callithrix kuhlii	CPRJ452	KM206893	KM206938	KM206994		IN24	KM206816
Cebus kaapori	Ckaapori	KM206904	KM206946	KM207006		IN31	KM206815
Cebus olivaceus	CRB2440		KM206943	KM207000	S15	IN30	KM206822
Cebus olivaceus	CRB2532	KM206899	KM206944	KM207001	S15	IN30	KM206823
Cebus olivaceus	CRB2859	KM206903		KM207005		IN29	KM206824
Chiropotes israelita	CRB1764	KM206896		KM206997		IN15	KM206814
Gorilla gorilla gorilla NC_018447					S16	IN39
Homo sapiens NG_007107		NG_007107	NG_007107	NG_007107	S17	IN01
Leontopithecus chrysomelas	CPRJ2153	KM206880	KM206927	KM206975		IN22	KM206826
Leontopithecus chrysomelas	CPRJ2226	KM206886	KM206930	KM206981		IN22	KM206827
Leontopithecus chrysopygus	CPRJ2288					IN22	KM206828
Leontopithecus chrysopygus	CPRJ2464	KM206892	KM206935	KM206991		IN22	KM206829
Leontopithecus rosalia	CPRJ1238	KM206871	KM206921	KM206965	S18	IN22	KM206830
Macaca fascicularis NC_022292					S19	IN44
Macaca mulatta NW_001218202					S20	IN43
Mico emiliae	CRB561	KM206894	KM206939	KM206995	S14	IN25	KM206831
Nomascus leucogenys NC_019841						IN38
Otolemur garnettii NW_003852644					S21
Pan paniscus NW_003869946					S22	IN40
Pan troglodytes	ZooRina	KM206906	KM206948	KM207008	S23	IN02
Pan troglodytes NC006491_3					S23	IN02	KM206833
Papio anubis NC_018172					S24	IN41
Pithecia monachus	CPRJ2409	KM206890		KM206986		IN16	KM206832
Pongo abelli NC_012614.1					S25	IN42
Saguinus bicolor	CPRJ2418			KM206987		IN26	KM206835
Saguinus bicolor	CPRJ2419			KM206988		IN26	KM206836
Saguinus midas	CRB573	KM206895	KM206940	KM206996	S26	IN27	KM206845
Saguinus mystax	CPRJ1621			KM206967		IN28	KM206846
Saimiri boliviensis NW_003943798					S27	IN21
Saimiri sciureus	CPRJ2299	KM206888	KM206932	KM206983	S28	IN20	KM206851
Sapajus apella	CNPAMAKE			KM206955		IN32	KM206834
Sapajus cay	CAP10	KM206857	KM206911	KM206953	S29	IN32	KM206837
Sapajus cay	CAP110		KM206912	KM206954		IN32	KM206838
Sapajus flavius	CPB07	KM206864	KM206915	KM206958	S29	IN32	KM206839
Sapajus flavius	CPB08	KM206865	KM206916	KM206959	S29	IN32	KM206840
Sapajus flavius	CPB20	KM206867	KM206918	KM206961	S29	IN32	KM206841
Sapajus libidinosus	CPB18	KM206866	KM206917	KM206960		IN32	KM206842
Sapajus libidinosus	CPB21	KM206868	KM206919	KM206962	S29	IN32	KM206843
Sapajus libidinosus	CPB26	KM206869		KM206963		IN32	KM206844
Sapajus robustus	CPRJ2110	KM206878		KM206973		IN33	KM206847
Sapajus robustus	CPRJ2207	KM206884		KM206979			KM206848
Sapajus robustus	CPRJ2209	KM206885		KM206980		IN33	KM206849
Sapajus robustus	CPRJ2456	KM206891		KM206990	S29	IN35	KM206850
Sapajus xanthosternos	CPRJ1408	KM206872	KM206922	KM206966	S30	IN36	KM206852
Sapajus xanthosternos	CPRJ1662	KM206874		KM206969		IN37	KM206853
Sapajus xanthosternos	CPRJ2046	KM206875	KM206924	KM206970	S30	IN34	KM206854
Sapajus xanthosternos	CPRJ2098	KM206877	KM206925	KM206972	S29	IN37	KM206855
Sapajus xanthosternos	CPRJ2183	KM206882	KM206929	KM206977	S29	IN37	KM206856
Molecular data from species in bold font were obtained from Genbank and http://www.ncbi.nlm.nih.gov/genome/

## Sheet: Sheet2
Codon	Method	Normalized dN-dS	p-value
24	FEL	-543888	0.0153489
26	FEL	-646926	0.00187412
26	REL	-563949	0.999977
28	FEL	-239211	0.0152541
38	REL	0.00567411	0.834961
45	FEL	-250582	0.037589
48	FEL	-28501	0.0297085
50	SLAC	-198244	0.037037
50	FEL	-116021	0.00129372
50	REL	-825946	0.999988
54	SLAC	-330406	0.00411523
54	FEL	-743899	0.00121719
54	REL	-884376	1
62	SLAC	-396488	0.00137174
62	FEL	-171052	1.93183
62	REL	-111212	1
64	FEL	-532054	0.00616701
64	REL	-431375	0.999785
68	SLAC	-330406	0.0050149
68	FEL	-121797	3.83796
68	REL	-108199	1
69	FEL	-252987	0.046302
70	FEL	-227681	0.0249796
72	FEL	-358667	0.0201753
75	SLAC	-198244	0.037037
75	FEL	-618817	0.00270984
75	REL	-632224	0.999985
81	FEL	-430819	0.0212841
100	FEL	-194808	0.0456134
107	SLAC	-229906	0.0250962
107	FEL	-952872	0.00209
107	REL	-804368	0.999988
109	FEL	-601742	0.0119581
109	REL	-435693	0.999593
140	FEL	-351092	0.0220722
201	FEL	-403762	0.0176498
216	FEL	-239211	0.0425993
221	SLAC	-255326	0.0141804
221	FEL	-444763	0.00220938
221	REL	-375282	0.999987
229	SLAC	-330406	0.00499607
229	FEL	-120451	3.80198
229	REL	-108257	1
251	SLAC	-264325	0.0123457
251	FEL	-468772	0.00533922
251	REL	-428928	0.999996
252	FEL	-374406	0.0258374
257	SLAC	-551901	0.000211654
257	FEL	-203416	1.97393
257	REL	-111195	1
259	SLAC	-198244	0.037037
259	FEL	-391436	0.0122055
259	REL	-306973	0.999939
272	SLAC	-396488	0.00137174
272	FEL	-202211	0.736279
272	REL	-111394	1
278	SLAC	-198244	0.037037
278	FEL	-362796	0.0137258
278	REL	-275194	0.999933
280	SLAC	-198244	0.037037
280	FEL	-430654	0.00999308
280	REL	-346851	0.999948
281	SLAC	-198244	0.037037
281	FEL	-52084	0.00615868
281	REL	-452898	0.999966
311	SLAC	-264325	0.0123457
311	FEL	-926099	0.000595412
311	REL	-953892	1
314	SLAC	-29344	0.00812811
314	FEL	-906717	0.000209056
314	REL	-908712	0.999999
327	SLAC	-260348	0.0167705
327	FEL	-410761	0.00962692
327	REL	-327441	0.999945
328	SLAC	-198244	0.037037
328	FEL	-381073	0.00519142
328	REL	-295974	0.999951
332	FEL	-291791	0.029963
342	SLAC	-330406	0.00411523
342	FEL	-862996	0.000686507
342	REL	-966424	1
359	REL	0.092591	0.875148
361	FEL	-407416	0.00943944
380	SLAC	-35321	0.0123457
380	FEL	-964649	0.00290352
380	REL	-870287	0.999999
381	REL	-0.0717127	0.797148
382	SLAC	-441513	0.00411523
382	FEL	-113953	0.00131703
382	REL	-999734	1
390	SLAC	-264908	0.037037
392	SLAC	-264908	0.037037
394	FEL	-325445	0.0419664
420	FEL	-378805	0.0298262
425	FEL	-245769	0.0325552
428	SLAC	-244253	0.0198022
428	FEL	-543747	0.0103094
428	REL	-455732	0.999955
441	FEL	-214644	0.0285806
443	FEL	-234777	0.0387693
	Positivos	Negativos
Meme e Parris	0	nd
REL	3	26
SLAC	0	26
FEL	0	45
