# Supplementary material for: MECP2, a gene associated with Rett syndrome in humans, shows conserved coding regions, independent Alu insertions, and a novel transcript across primate evolution
Source: BMC Genet. 2015 Jul 7;16:77. doi: 10.1186/s12863-015-0240-x (PMC4493987; doi:10.1186/s12863-015-0240-x)
Supplement: Additional file 2: — Alignment of the available data for exon 1. [file 12863_2015_240_MOESM2_ESM.zip]

>NG_007107 Homo sapiens MECP2 EXON1 CODING REGION
ATGGCCGCCGCCGCCGCCGCCGCGCCGAGCGGAGGAGGAGGAGGAGGCGAGGAGGAGAGACT
>Brachyteles arachnoides RNASEQ
ATGGCCGCCGCCGCCGCCGCCGCGCCGAGCGGAGGAGGAGGAGGAGGCGAGGAGGAGAGACT
>Callimico goeldi RNASEQ
ATG---GCCGCCGCCGCCGCCGCGCCGAGCGGAGGAGGAGGAGGAGGCGAGGAGGAGAGACT
>Sapajus robustus RNASEQ
ATG---GCCGCCGCCGCCGCCGCGCCGAGCGGAGGAGGAGGAGGAGGCGAGGAGGAGAGACT
>NC_006491 Pan troglodytes
ATGGCCGCCGCCGCCGCCGCCGCGCCGAGCGGAGGAGGAGGAGGAGGCGAGGAGGAGAGACT
>NC_012614 Pongo abelii
ATGGCCGCCGCCGCCGCCGCCGCGCCGAGCGGAAGAGGAGGAGGAGGCGATGAGGAGAGACT
>NC_013918 Callithrix jacchus
ATG---GCCGCCGCCGCCGCCGCGCCGAGCGGAGGAGGAGGAGGAGGCGAGGAGGAGAGACT
>NC_018172 Papio anubis
ATGGCCGCCGCCGCCGCCGCCGCGCCGAGCGGAGGAGGAGGAGGAGGCGAGGAGGAGAGACT
>NC_018447 Gorilla gorilla gorilla
ATGGCCGCCGCCGCCGCCGCCGCGCCGAGCGGAGGAGGAGGAGGAGGCGAGGAGGAGAGACT
>NC_019841 Nomascus leucogenys
ATGGCCGCCGCCGCCGCCGCCGCGCCGAGCGGAGGAGGAGGAGGAGGCGAGGAGGAGAGACT
>NC_022292 Macaca fascicularis
----CCGCCGCCGCCGCCGCCGCGCCGAGCGGAGGAGGAGGAGGAGGCGAGGAGGAGAGACT
>NC_023671 Chlorocebus sabaeus
---------------------------------GGAGGAGGAGGAGGCGAGGAGGAGAGACT
>NW_001218202 Macaca mulatta
ATGGCCGCCGCCGCCTCCGAGGGGCCGAGCGGAGGAGGAGGAGGAGGCGAGGAGGAGAGACT
>NW_003852644 Otolemur garnettii
ATGGCCGCCGCCGCCGCCGCCGCGCCGAGCGGAGGAGGAGGAGGAGGCGAGGAAGAGAGACT
