# Supplementary material for: MECP2, a gene associated with Rett syndrome in humans, shows conserved coding regions, independent Alu insertions, and a novel transcript across primate evolution
Source: BMC Genet. 2015 Jul 7;16:77. doi: 10.1186/s12863-015-0240-x (PMC4493987; doi:10.1186/s12863-015-0240-x)
Supplement: Additional file 3: — Alignment of Alu sequences. [file 12863_2015_240_MOESM3_ESM.zip]

>SapellaCNPAMAKE_IN3Alu
??CCAGGCGCGGTGGCTCACGCCTGTAATCCCA?CACTTTGGGAGGCTGAGGCGGGTGGATCAC??GAGGTC??GAGATCGAGACCATCCTGGTCAACATGGTGAAACCCCGTCTCTGCTAAAAATACAAAAAA????TTAGCTGGGCATGGTGGCGCGTGCCTGTAATCCCAGCTACTCAG?GAGGCTGAGGCAGGAGAATTGCCTGAACCCAGGAGGCGGAAGTTGCGGTGAGCCGAGATCGCGCCATTGCACTCCAGCCTGGGTAACAAGAGTGAAACTCCGTCTCA
>CkaaporiKAAPORI_IN3Alu
??CCAGGCGCGGTGGCTCACGCCTGTAATCCCA?CACTTTGGGAGGCTGAGGCGGGTGGATCAC??GAGGTC??GAGATCAAGACCATCCTGGTCAACATGGTGAAACCCCGTCTCTGCTAAAAATACAAAAAA????TTAGCTGGGCATGGTGGCGCGTGCCTGTAATCCCAGCTACTCAG?GAGGCTGAGGCAGGAGAATTGCCTGAACCCAGGAGGCAGAGGTTGCAGTGAGCCGAGGTCGCACCATTGCACTCCAGCCTGGGTAACAAGAGTGAAACTCCGTCTCA
>ColivaceusCRB2440_IN3Alu
??CCAGGCGCGGTGGCTCACGCCTGTAATCCCA?CACTTTGGGAGGCTGAGGCGGGTGGATCAC??GAGGTC??GAGATCGAGACCATCCTGGTCAACATGGTGAAACCCCGTCTCTGCTAAAAATACAAAAAA????TTAGCTGGGCATGGTGGCGCGTGCCTGTAATCCCAGCTACTCAG?GAGGCTGAGGCAGGAGAATTGCCTGAACCCAGGAGGCAGAGGTTGCAGTGAGCCGAGGTCGCGCCATTGCACTCCAGCCTGGGTAACAAGAGTGAAACTCCGTCTCA
>ColivaceusCRB2532_IN3Alu
??CCAGGCGCGGTGGCTCACGCCTGTAATCCCA?CACTTTGGGAGGCTGAGGCGGGTGGATCAC??GAGGTC??GAGATCGAGACCATCCTGGTCAACATGGTGAAACCCCGTCTCTGCTAAAAATACAAAAAA????TTAGCTGGGCATGGTGGCGCGTGCCTGTAATCCCAGCTACTCAG?GAGGCTGAGGCAGGAGAATTGCCTGAACCCAGGAGGCAGAGGTTGCAGTGAGCCGAGGTCGCGCCATTGCACTCCAGCCTGGGTAACAAGAGTGAAACTCCGTCTCA
>ColivaceusCRB2859_IN3Alu
??CCAGGCGCGGTGGcTCACGCCTGTAATCCCA?CACTTTGGGAGGCTGAGGCGGGTGGATCAC??GAGGTC??GAGATCGAGACCATCCTGGTCAACATGGTGAAACCCCGTCTCTGCTAAAAATACAAAAAA????TTAGCTGGGCATGGTGGCGCGTGCCTGTAATCCCAGCTACTCAG?GAGGCTGA-?????????????????????????????????????????????????????????????????????????????????????????????????A
>ScayCAP10_IN3Alu
??CCAGGCGCGGTGGCTCACGCCTGTAATCCCA?CACTTTGGGAGGCTGAGGCGGGTGGATCAC??GAGGTC??GAGATCGAGACCATCCTGGTCAACATGGTGAAACCCCGTCTCTGCTAAAAATACAAAAAA????TTAGCTGGGCATGGTGGCGCGTGCCTGTAATCCCAGCTACTCAG?GAGGCTGAGGCAGGAGAATTGCCTGAACCCAGGAGGCGGAAGTTGCGGTGAGCCGAGATCGCGCCATTGCACTCCAGCCTGGGTAACAAGAGTGAAACTCCGTCTCA
>ScayCAP110_IN3Alu
??CCAGGCGCGGTGGCTCACGCCTGTAATCCCA?CACTTTGGGAGGCTGAGGCGGGTGGATCAC??GAGGTC??GAGATCGAGACCATCCTGGTCAACATGGTGAAACCCCGTCTCTGCTAAAAATACAAAAAA????TTAGCTGGGCATGGTGGCGCGTGCCTGTAATCCCAGCTACTCAG?GAGGCTGAGGCAGGAGAATTGCCTGAACCCAGGAGGCGGAAGTTGCGGTGAGCCGAGATCGCGCCATTGCACTCCAGCCTGGGTAACAAGAGTGAAACTCCGTCTCA
>SflaviusCPB07_IN3Alu
??CCAGGCGCGGTGGCTCACGCCTGTAATCCCA?CACTTTGGGAGGCTGAGGCGGGTGGATCAC??GAGGTC??GAGATCGAGACCATCCTGGTCAACATGGTGAAACCCCGTCTCTGCTAAAAATACAAAAAA????TTAGCTGGGCATGGTGGCGCGTGCCTGTAATCCCAGCTACTCAG?GAGGCTGAGGCAGGAGAATTGCCTGAACCCAGGAGGCGGAAGTTGCGGTGAGCCGAGATCGCGCCATTGCACTCCAGCCTGGGTAACAAGAGTGAAACTCCGTCTCA
>SflaviusCPB08_IN3Alu
??CCAGGCGCGGTGGCTCACGCCTGTAATCCCA?CACTTTGGGAGGCTGAGGCGGGTGGATCAC??GAGGTC??GAGATCGAGACCATCCTGGTCAACATGGTGAAACCCCGTCTCTGCTAAAAATACAAAAAA????TTAGCTGGGCATGGTGGCGCGTGCCTGTAATCCCAGCTACTCAG?GAGGCTGAGGCAGGAGAATTGCCTGAACCCAGGAGGCGGAAGTTGCGGTGAGCCGAGATCGCGCCATTGCACTCCAGCCTGGGTAACAAGAGTGAAACTCCGTCTCA
>SflaviusCPB20_IN3Alu
??CCAGGCGCGGTGGCTCACGCCTGTAATCCCA?CACTTTGGGAGGCTGAGGCGGGTGGATCAC??GAGGTC??GAGATCGAGACCATCCTGGTCAACATGGTGAAACCCCGTCTCTGCTAAAAATACAAAAAA????TTAGCTGGGCATGGTGGCGCGTGCCTGTAATCCCAGCTACTCAG?GAGGCTGAGGCAGGAGAATTGCCTGAACCCAGGAGGCGGAAGTTGCGGTGAGCCGAGATCGCGCCATTGCACTCCAGCCTGGGTAACAAGAGTGAAACTCCGTCTCA
>SlibidinosusCPB18_IN3Alu
??CCAGGCGCGGTGGCTCACGCCTGTAATCCCA?CACTTTGGGAGGCTGAGGCGGGTGGATCAC??GAGGTC??GAGATCGAGACCATCCTGGTCAACATGGTGAAACCCCGTCTCTGCTAAAAATACAAAAAA????TTAGCTGGGCATGGTGGCGCGTGCCTGTAATCCCAGCTACTCAG?GAGGCTGAGGCAGGAGAATTGCCTGAACCCAGGAGGCGGAAGTTGCGGTGAGCCGAGATCGCGCCATTGCACTCCAGCCTGGGTAACAAGAGTGAAACTCCGTCTCA
>SlibidinosusCPB21_IN3Alu
??CCAGGCGCGGTGGCTCACGCCTGTAATCCCA?CACTTTGGGAGGCTGAGGCGGGTGGATCAC??GAGGTC??GAGATCGAGACCATCCTGGTCAACATGGTGAAACCCCGTCTCTGCTAAAAATACAAAAAA????TTAGCTGGGCATGGTGGCGCGTGCCTGTAATCCCAGCTACTCAG?GAGGCTGAGGCAGGAGAATTGCCTGAACCCAGGAGGCGGAAGTTGCGGTGAGCCGAGATCGCGCCATTGCACTCCAGCCTGGGTAACAAGAGTGAAACTCCGTCTCA
>SlibidinosusCPB26_IN3Alu
??CCAGGCGCGGTGGCTCACGCCTGTAATCCCA?CACTTTGGGAGGCTGAGGCGGGTGGATCAC??GAGGTC??GAGATCGAGACCATCCTGGTCAACATGGTGAAACCCCGTCTCTGCTAAAAATACAAAAAA????TTAGCTGGGCATGGTGGCGCGTGCCTGTAATCCCAGCTACTCAG?GAGGCTGAGGCAGGAGAATTGCCTGAACCCAGGAGGCGGAAGTTGCGGTGAGCCGAGATCGCGCCATTGCACTCCAGCCTGGGTAACAAGAGTGAAACTCCGTCTCA
>SrobustusCPRJ2110_IN3Alu
??CCAGGCGCGGTGGCTCACGCCTGTAATCCCA?CACTTTGGGAGGCTGAGGCGGGTGGATCAC??GAGGTC??GAGATCGAGACCATCCTGGTCAACATGGTGAAACCCCGTCTCTGCTAAAAATACAAAAAA????TTAGCTGGGCATGGTGGCGCGTGCCTGTAATCCCAGCTACTCAG?GAGGCTGAGGCAGGAGAATTGCCTGAACCCAGGAGGCGGAAGTTGCGGTGAGCCGAGATCGCGCCATTGCACTCCAGCCTGGGTAACAAGAGTGAAACTCCGTCTCA
>SrobustusCPRJ2207_IN3Alu
??CCAGGCGCGGTGGCTCACGCCTGTAATCCCA?CACTTTGGGAGGCTGAGGCGGGTGGATCAC??GAGGTC??GAGATCGAGACCATCCTGGTCAACATGGTGAAACCCCGTCTCTGCTAAAAATACAAAAAA????TTAGCTGGGCATGGTGGCGCGTGCCTGTAATCCCAGCTACTCAG?GAGGCTGAGGCAGGAGAATTGCCTGAACCCAGGAGGCGGAAGTTGCGGTGAGCCGAGATCGCGCCATTGCACTCCAGCCTGGGTAACAAGAGTGAAACTCCGTCTCA
>SrobustusCPRJ2209_IN3Alu
??CCAGGCGCGGTGGCTCACGCCTGTAATCCCA?CACTTTGGGAGGCTGAGGCGGGTGGATCAC??GAGGTC??GAGATCGAGACCATCCTGGTCAACATGGTGAAACCCCGTCTCTGCTAAAAATACAAAAAA????TTAGCTGGGCATGGTGGCGCGTGCCTGTAATCCCAGCTACTCAG?GAGGCTGAGGCAGGAGAATTGCCTGAACCCAGGAGGCGGAAGTTGCGGTGAGCCGAGATCGCGCCATTGCACTCCAGCCTGGGTAACAAGAGTGAAACTCCGTCTCA
>SrobustusCPRJ2456_IN3Alu
??CCAGGCGCGGTGGCTCACGCCTGTAATCCCA?CACTTTGGGAGGCTGAGGCGGGTGGATCAC??GAGGTC??GAGATCGAGACCATCCTGGTCAACATGGTGAAACCCCGTCTCTGCTAAAAATACAAAAAA????TTAGCTGGGCATGGTGGCGCGTGCCTGTAATCCCAGCTACTCAG?GAGGCTGAGGCAGGAGAATTGCCTGAACCCAGGAGGCGGAAGTTGCGGTGAGCCGAGATCGCGCCATTGCACTCCAGCCTGGGTAACAAGAGTGAAACTCCGTCTCA
>SxanthosternusCPRJ1408_IN3Alu
??CCAGGCGCGGTGGCTCACGCCTGTAATCCCA?CACTTTGGGAGGCTGAGGCGGGTGGATCAC??GAGGTC??GAGATCGAGACCATCCTGGTCAACATGGTGAAACCCCGTCTCTGCTAAAAATACAAAAAA????TTAGCTGGGCATGGTGGCGCGTGCCTGTAATCCCAGCTACTCAG?GAGGCTGAGGCAGGAGAATTGCCTGAACCCAGGAGGCGGAAGTTGCGGTGAGCCGAGATCGCGCCATTGCACTCCAGCCTGGGTAACAAGAGTGAAACTCCGTCTCA
>SxanthosternusCPRJ1662_IN3Alu
??CCAGGCGCGGTGGCTCACGCCTGTAATCCCA?CACTTTGGGAGGCTGAGGCGGGTGGATCAC??GAGGTC??GAGATCGAGACCATCCTGGTCAACATGGTGAAACCCCGTCTCTGCTAAAAATACAAAAAA????TTAGCTGGGCATGGTGGCGCGTGCCTGTAATCCCAGCTACTCAG?GAGGCTGAGGCAGGAGAATTGCCTGAACCCAGGAGGCGGAAGTTGCGGTGAGCCGAGATCGCGCCATTGCACTCCAGCCTGGGTAACAAGAGTGAAACTCCGTCTCA
>SxanthosternusCPRJ2046_IN3Alu
??CCAGGCGCGGTGGCTCACGCCTGTAATCCCA?CACTTTGGGAGGCTGAGGCGGGTGGATCAC??GAGGTC??GAGATCGAGACCATCCTGGTCAACATGGTGAAACCCCGTCTCTGCTAAAAATACAAAAAA????TTAGCTGGGCATGGTGGCGCGTGCCTGTAATCCCAGCTACTCAG?GAGGCTGAGGCAGGAGAATTGCCTGAACCCAGGAGGCGGAAGTTGCGGTGAGCCGAGATCGCGCCATTGCACTCCAGCCTGGGTAACAAGAGTGAAACTCCGTCTCA
>SxanthosternusCPRJ2098_IN3Alu
??CCAGGCGCGGTGGCTCACGCCTGTAATCCCA?CACTTTGGGAGGCTGAGGCGGGTGGATCAC??GAGGTC??GAGATCGAGACCATCCTGGTCAACATGGTGAAACCCCGTCTCTGCTAAAAATACAAAAAA????TTAGCTGGGCATGGTGGCGCGTGCCTGTAATCCCAGCTACTCAG?GAGGCTGAGGCAGGAGAATTGCCTGAACCCAGGAGGCGGAAGTTGCGGTGAGCCGAGATCGCGCCATTGCACTCCAGCCTGGGTAACAAGAGTGAAACTCCGTCTCA
>SxanthosternusCPRJ2183_IN3Alu
??CCAGGCGCGGTGGCTCACGCCTGTAATCCCA?CACTTTGGGAGGCTGAGGCGGGTGGATCAC??GAGGTC??GAGATCGAGACCATCCTGGTCAACATGGTGAAACCCCGTCTCTGCTAAAAATACAAAAAA????TTAGCTGGGCATGGTGGCGCGTGCCTGTAATCCCAGCTACTCAG?GAGGCTGAGGCAGGAGAATTGCCTGAACCCAGGAGGCGGAAGTTGCGGTGAGCCGAGATCGCGCCATTGCACTCCAGCCTGGGTAACAAGAGTGAAACTCCGTCTCA
>Nleucogenys
??CCGGGCGCGGTGGCTCACGCTTGTAATCCCAGCACTTTGGGAGGCCGAGGCGGGCGGATCAC??GAGGTCAGGAGCTCAAGACCA????????????CGGTGAAACCCCGTCTCTACTAAAAACACGAAAAAAAAATTAGCCGGGCGTGGTGGCGGGCGCCTGTAGTCCCAGCTACTCGG?GAGGCTGAGGCAGGAGAATGGCATGAACCCGGGAGGCGGAGCTTGCAGTGAGCCGAGATCGCGCCACTGCACTCCAGCCTGGGCAGCA?GAGCGAGACTCCGTCTCA
>AluJb
GGCCGGGCGCGGTGGCTCACGCCTGTAATCCCAGCACTTTGGGAGGCCGAGGCGGGAGGATCACTTGAGCCCAGGAGTTCGAGACCAGCCTGGGCAACATGGTGAAACCCCGTCTCTACAAAAAATACAAAAA?????TTAGCCGGGCGTGGTGGCGCGCGCCTGTAGTCCCAGCTACTCGG?GAGGCTGAGGCAGGAGGATCGCTTGAGCCCGGGAGGTCGAGGCTGCAGTGAGCCGTGATCGCGCCACTGCACTCCAGCCTGGGCGACA?GAGCGAGACCCTGTCTCA
>AluJo
GGCCGGGCGCGGTGGCTCACGCCTGTAATCCCAGCACTTTGGGAGGCCGAGGCGGGAGGATTGCTTGAGCCCAGGAGTTCGAGACCAGCCTGGGCAACATAGCGAGACCCCGTCTCTACAAAAAATACAAAAA?????TTAGCCGGGCGTGGTGGCGCGCGCCTGTAGTCCCAGCTACTCGG?GAGGCTGAGGCAGGAGGATCGCTTGAGCCCAGGAGTTCGAGGCTGCAGTGAGCTATGATCGCGCCACTGCACTCCAGCCTGGGCGACA?GAGCGAGACCCTGTCTCA
>AluJr
GGCCGGGCGCGGTGGCTCACGCCTGTAATCCCAGCACTTTGGGAGGCCGAGGCGGGAGGATCGCTTGAGGCCAGGAGTTCGAGACCAGCCTGGGCAACATAGCGAGACCCCGTCTCTACAAAAAATATAAAAA?????TTAGCCGGGCGTGGTGGCGCGCGCCTGTAGTCCCAGCTACTCGG?GAGGCTGAGGCGGGAGGATCGCTTGAGCCCAGGAGTTCGAGGCTGCAGTGAGCTATGATCGCGCCACTGCACTCCAGCCTGGGCGACA?GAGCGAGACCCTGTCTCA
>AluSc
GGCCGGGCGCGGTGGCTCACGCCTGTAATCCCAGCACTTTGGGAGGCCGAGGCGGGCGGATCAC??GAGGTCAAGAGATCGAGACCATCCTGGCCAACATGGTGAAACCCCGTCTCTACTAAAAATACAAAAA?????TTAGCTGGGCGTGGTGGCGCGCGCCTGTAGTCCCAGCTACTCGG?GAGGCTGAGGCAGGAGAATCGCTTGAACCCGGGAGGCGGAGGTTGCAGTGAGCCGAGATCGCGCCACTGCACTCCAGCCTGG?CGACA?GAGCGAGACTCCGTCTCA
>AluSc8
??CCGGGCGCGGTGGCTCACGCCTGTAATCCCAGCACTTTGGGAGGCCGAGGCGGGCGGATCAC??GAGGTCAGGAGATCGAGACCATCCTGGCTAACACGGTGAAACCCCGTCTCTACTAAAAATACAAAAAA????TTAGCCGGGCGTGGTGGCACGCGCCTGTAGTCCCAGCTACTCGG?GAGGCTGAGGCAGGAGAATCGCTTGAACCCGGGAGGCGGAGGTTGCAGTGAGCCGAGATCGCGCCACTGCACTCCAGCCTGGGCGACA?GAGCGAGACTCCGTCTCA
>AluSc5
GGCCGGGCGCGGTGGCTCACGCCTGTAATCCCAGCACTTTGGGAGGCCGAGGCGGGCGGATCAC??GAGGTCAGGAGATCGAGACCATCCTGGCCAACATGGTGAAACCCCGTCTCTACTAAAAATACAAAAA?????TTAGCTGGGCGTGGTGGCGCGTGCCTGTAATCCCAGCTACTCGG?GAGGCTGAGGCAGGAGAATCGCTTGAACCAGGGAGTCGGAGGTTGCAGTGAGCCGAGATCGCGCCACTGCACTCCAGCCTGG?CGACA?GAGCGAGACTCCGTCTCA
>AluSg
GGCCGGGCGCGGTGGCTCACGCCTGTAATCCCAGCACTTTGGGAGGCCGAGGCGGGCGGATCAC??GAGGTCAGGAGTTCGAGACCAGCCTGGCCAACATGGTGAAACCCCGTCTCTACTAAAAATACAAAAA?????TTAGCCGGGCGTGGTGGCGCGCGCCTGTAATCCCAGCTACTCGG?GAGGCTGAGGCAGGAGAATCGCTTGAACCCGGGAGGCGGAGGTTGCAGTGAGCCGAGATCGCGCCACTGCACTCCAGCCTGGGCGACA?GAGCGAGACTCCGTCTCA
>AluSp
GGCCGGGCGCGGTGGCTCACGCCTGTAATCCCAGCACTTTGGGAGGCCGAGGCGGGCGGATCACCTGAGGTCGGGAGTTCGAGACCAGCCTGACCAACATGGAGAAACCCCGTCTCTACTAAAAATACAAAAA?????TTAGCCGGGCGTGGTGGCGCATGCCTGTAATCCCAGCTACTCGG?GAGGCTGAGGCAGGAGAATCGCTTGAACCCGGGAGGCGGAGGTTGCGGTGAGCCGAGATCGCGCCATTGCACTCCAGCCTGGGCAACAAGAGCGAAACTCCGTCTCA
>AluSq
GGCCGGGCGCGGTGGCTCACGCCTGTAATCCCAGCACTTTGGGAGGCCGAGGCGGGTGGATCACCTGAGGTCAGGAGTTCGAGACCAGCCTGGCCAACATGGTGAAACCCCGTCTCTACTAAAAATACAAAAA?????TTAGCCGGGCGTGGTGGCGGGCGCCTGTAATCCCAGCTACTCGG?GAGGCTGAGGCAGGAGAATCGCTTGAACCCGGGAGGCGGAGGTTGCAGTGAGCCGAGATCGCGCCACTGCACTCCAGCCTGGGCAACAAGAGCGAAACTCCGTCTCA
>AluSx
GGCCGGGCGCGGTGGCTCACGCCTGTAATCCCAGCACTTTGGGAGGCCGAGGCGGGCGGATCACCTGAGGTCAGGAGTTCGAGACCAGCCTGGCCAACATGGTGAAACCCCGTCTCTACTAAAAATACAAAAA?????TTAGCCGGGCGTGGTGGCGCGCGCCTGTAATCCCAGCTACTCGG?GAGGCTGAGGCAGGAGAATCGCTTGAACCCGGGAGGCGGAGGTTGCAGTGAGCCGAGATCGCGCCACTGCACTCCAGCCTGGGCGACA?GAGCGAGACTCCGTCTCA
>AluSz
GGCCGGGCGCGGTGGCTCACGCCTGTAATCCCAGCACTTTGGGAGGCCGAGGCGGGCGGATCACTTGAGGTCAGGAGTTCGAGACCAGCCTGGCCAACATGGTGAAACCCCGTCTCTACTAAAAATACAAAAA?????TTAGCCGGGCGTGGTGGCGCGCGCCTGTAATCCCAGCTACTCGG?GAGGCTGAGGCAGGAGAATCGCTTGAACCCGGGAGGCGGAGGTTGCAGTGAGCCGAGATCGCGCCACTGCACTCCAGCCTGGGCGACA?GAGCGAGACTCCGTCTCA
>AluY
GGCCGGGCGCGGTGGCTCACGCCTGTAATCCCAGCACTTTGGGAGGCCGAGGCGGGCGGATCAC??GAGGTCAGGAGATCGAGACCATCCTGGCTAACACGGTGAAACCCCGTCTCTACTAAAAATACAAAAAA????TTAGCCGGGCGTGGTGGCGGGCGCCTGTAGTCCCAGCTACTCGG?GAGGCTGAGGCAGGAGAATGGCGTGAACCCGGGAGGCGGAGCTTGCAGTGAGCCGAGATCGCGCCACTGCACTCCAGCCTGGGCGACA?GAGCGAGACTCCGTCTCA
>AluYa1
GGCCGGGCGCGGTGGCTCACGCCTGTAATCCCAGCACTTTGGGAGGCCGAGGCGGGCGGATCAC??GAGGTCAGGAGATCGAGACCATCCTGGCTAACACGGTGAAACCCCGTCTCTACTAAAAATACAAAAAA????TTAGCCGGGCGTGGTGGCGGGCGCCTGTAGTCCCAGCTACTCGG?GAGGCTGAGGCAGGAGAATGGCGTGAACCCGGGAGGCGGAGCTTGCAGTGAGCCGAGATCCCGCCACTGCACTCCAGCCTGGGCGACA?GAGCGAGACTCCGTCTCA
>AluYb3a1
GGCCGGGCGCGGTGGCTCACGCCTGTAATCCCAGCACTTTGGGAGGCCGAGGCGGGTGGATCAC??GAGGTCAGGAGATCGAGACCATCCTGGCTAACACGGTGAAACCCCGTCTCTACTAAAAATACAAAAAA????TTAGCCGGGCGTGGTGGCGGGCGCCTGTAGTCCCAGCTACTCGG?GAGGCTGAGGCAGGAGAATGGCGTGAACCCGGGAGGCGGAGCTTGCAGTGAGCCGAGATTGCGCCACTGCAGTCCAGCCTGGGCGACA?GAGCGAGACTCCGTCTCA
>AluYc1
GGCCGGGCGCGGTGGCTCACGCCTGTAATCCCAGCACTTTGGGAGGCCGAGGCGGGCGGATCAC??GAGGTCAGGAGATCGAGACCATCCTGGCTAACACGGTGAAACCCCGTCTCTACTAAAAATACAAAAAA????TTAGCCGGGCGTGGTAGCGGGCGCCTGTAGTCCCAGCTACTCGG?GAGGCTGAGGCAGGAGAATGGCGTGAACCCGGGAGGCGGAGCTTGCAGTGAGCCGAGATCGCGCCACTGCACTCCAGCCTGGGCGACA?GAGCGAGACTCCGTCTCA
>AluYc2
GGCCGGGCGCGGTGGCTCACGCCTGTAATCCCAGCACTTTGGGAGGCCGAGGCGGGCGGATCAC??GAGGTCAGGAGATCGAGACCATCCTGGCTAACAAGGTGAAACCCCGTCTCTACTAAAAATACAAAAAA????TTAGCCGGGCGTGGTAGCGGGCGCCTGTAGTCCCAGCTACTCGG?GAGGCTGAGGCAGGAGAATGGCGTGAACCCGGGAGGCGGAGCTTGCAGTGAGCCGAGATCGCGCCACTGCACTCCAGCCTGGGCGACA?GAGCGAGACTCCGTCTCA
>AluYc5
RGCCGGGCGCGGTGGCTCACGCCTGTAATCCCAGCACTTTGGGAGGCCGAGGCGGGCGGATCAC??GAGGTCAGGAGATCGAGACCA????????????CGGTGAAACCCCGTCTCTACTAAAAATACAAAAAA????TTAGCCGGGCGCAGTGGCGGGCGCCTGTAGTCCCAGCTACTCGG?GAGGCTGAGGCAGGAGAATGGCGTGAACCCGGAAGGCGGAGCTTGCAGTGAGCGGAGATCGCGCCACAGCACTCCCGCCTGGGCGACA?GAGCGAGACTCCGTCTCA
>AluYd2
GGCCGGGCGCGGTGGCTCACGCCTGTAATCCCAGCACTTTGGGAGGCCGAGGCGGGCGGATCAC??GAGGTCAGGAGATCGAGACCA????????????CGGTGAAACCCCGTCTCTACTAAAAATACAAAAAA????TTAGCCGGGCGCGGTGGCGGGCGCCTGTAGTCCCAGCTACTCGG?GAGGCTGAGGCAGGAGAATGGCGTGAACCCGGGAGGCGGAGCTTGCAGTGAGCCGAGATCGCGCCACTGCACTCCAGCCTGGGCGACA?GAGCGAGACTCCGTCTCA
>AluYe2
GGCCGGGCGCGGTGGCTCACGCCTGTAATCCCAGCACTTTGGGAGGCCGAGGCGGGCGGATCAC??GAGGTCAGGAGATCGAGACCATCCTGGCTAACACGGTGAAACCCCGTCTCTACTAAAAATACAAAAAA????TTAGCCGGGCGAGGTGGCGGGCGCCTGTAGTCCCAGCTACTCGG?GAGGCTGAGGCAGGAGAATGGCGTGAACCCGGGAGGCGGAGCTTGCAGTGAGCCGAGATCGCGCCACTGCACTCCAGCCTGGGCGACA???GCGAGACTCCGTCTCA
>AluYf1
GGCCGGGCGCGGTGGCTCACGCCTGTAATCCCAGCACTTTGGGAGGCCGAGGCGGGCGGATCAC??GAGGTCAGGAGATCGAGACCATCCTGGCTAACACGGTGAAACCCCGTCTCTACTAAAAATACAAAAAA????TTAGCCGGGCGTGGTGGCGGGCGCCTGTAGTCCCAGCTACGCGG?GAGGCTGAGGCAGGAGAATGGCGTGAACCCGGGAGGCGGAGCTTGCAGTGAGCCGAGATCGCGCCACTGCACTCCAGCCTGGGCGACA?GAGCGAGACTCCGTCTCA
>AluYg6
GGCCGGGCGCGGTGGCTCACGCCTGTAATCCCAGCACTTTGGGAGGCCGAGACGGGCGGATCAC??GAGGTCAGGAGATCGAGACCATCCTGGCTAACACGGTGAAACCCCGTCTCTACTAAAAATACAAAAAA????TTAGCCGGGCATGGTGGCGCGCGCCTGTAGTCCCAGCTACACGG?GAGGCTGAGGCAGGAGAATGGCGTGAACCCGGGAGGCGGAGCTTGCAGTGAGTCGAGATCGCGCCACTGCACTCCAGCCTGGGCGACA?GAGCGAAACTCCGTCTCA
>AluYh9
GGCCGGGCGCGGTGGCTCACGCCTGTAATCCCAGCACTTTGGGAGGCAGAGGCGGGCGGATCAT??GAGGTCAGGAGATCGAGACCATCCTGGCTAACGCGGTGAAACCCCGCCTCTACTAAAAATACAAAAAA????TTAGCCGGGCGTGGTGGCGGGCGCCTGTGGTCCCGGCTACTCGG?GAGGCTGAGGCAGGAGAATGGCGTGAACCCGGGAGGCGGAGCTTGCAGTGAGCTGAGGTCGCGCCACTGCACCCCAGCCTGGGCGACA?GAGCGAGACTCCGTCTCA
>AluYi6
GGCCGGGCGCGGTGGCTCACGCTTGTAATCCCAGCACTTTGGGAGGCCGAGGCGGGCGGATCAC??GAGGTCAGGAGATCGAGACCATCCTGGCTAACACGGTGAAACCCCGTCTCTACTAAAAATACAAAAAAA???TTAGCCGGGCGTGATGGCGGGCGCCTGTAGTCCCAGCTACTCGG?GAGGCTGAGGCAGGAGAATGGCGTGAACCCGGGAGGCGGAGCTTGCAGTGAGCCGAGATTGCGCCACTGCACTCCCGCCTGGGCCACA?GAGCGAGACTCCGTCTCA
>AluYk11
GGCTGGGCGCGGTGGCTCACGCCTGTAATCCCAGCACTTTGGGAGGCCGAGGCGGGCGGATCAC??AAGGTCAGGAGATCGAGACCATCTTGGCTAACACGGTGAAACCCCGTCTCTACTAAAAATACAAAAAA????TTAGCCGGGCGCGGTGGCGGGCGCCTGTAGTCCCAGCTACTCGG?GAGGCTGAGGCAGGAGAATGGCGTGAACCTGGGAGGCGGAGCTTGCAGTGAGCCGAGATTGCGCCACTGCAATCCGGCCTGGGCTAAA?GAGCGGGACTCCGTCTCA
>AluYd3a1_gib
GGCCGGGCGCGGTGGCTCACGCTTGTAATCCCAGCACTTTGGGAGGCCGAGGCGGGCGGATCAC??GAGGTCAGGAGATCGAGACCA????????????CGGTGAAACCCCGTCTCTACTAAAAATACAAAAAAA???TTAGCCGGGCGTGGTGGCGGGCGCCTGTAGTCCCAGCTACTCGGAGAGGCTGAGGCAGGAGAATGGCGTGAACCCGGGAGGCGGAGCTTGCAGTGAGCCGAGATTGCGCCACTGCACTCCAGCCTGGGCGACA?GAGCGAGACTCCGTCTCA
>AluYd3a1
GGCCGGGCGCGGTGGCTCACGCTTGTAATCCCAGCACTTTGGGAGGCCGAGGCGGGCGGATCAC??GAGGTCAGGAGATCGAGACCA????????????CGGTGAAACCCCGTCTCTACTAAAAATACAAAAAA????TTAGCCGGGCGCGGTGGCGGGCGCCTGTAGTCCCAGCTACTCGGAGAGGCTGAGGCAGGAGAATGGCGTGAACCCGGGAGGCGGAGCTTGCAGTGAGCCGAGATCGCGCCACTGCACTCCAGCCTGGGCGACA?GAGCGAGACTCCGTCTCA
